# Supplementary material for: Canine Adipose-Derived Mesenchymal Stromal Cells Reduce Cell Viability and Migration of Metastatic Canine Oral Melanoma Cell Lines In Vitro
Source: Vet Sci. 2024 Dec 9;11(12):636. doi: 10.3390/vetsci11120636 (PMC11680336; doi:10.3390/vetsci11120636)
Supplement: Supplementary file 1 [file vetsci-11-00636-s001.zip › Table S2.xlsx]

## Sheet: Vaibility
Groups (MeLn)	Mean +/- SME	Groups (UNESP-MEL3)	Mean +/- SME
Control	1 +/- 0.009 a	Control	1 +/- 0.015 a
G1	0.865 +/- 0.009 b	G1	1.009 +/- 0.019 a
G2	0.7785 +/- 0.022 c	G2	0.945 +/- 0.027 a
G3	0.888 +/- 0.013 b	G3	0.963 +/- 0.018 a
G4	0.749 +/- 0.023 c	G4	1.025 +/- 0.013 a
	All p-values in Tukey's multiple comparisons test
	MeLn							UNESP MEL3
	Tukey's multiple comparisons test	Mean Diff,	95,00% CI of diff,	Significant?	Summary	Adjusted P Value		Tukey's multiple comparisons test	Mean Diff,	95,00% CI of diff,	Significant?	Summary	Adjusted P Value
	CTRL vs. G1	0.1335	0,06477 to 0,2023	Yes	****	<0,0001		CTRL vs. G1	-0.008861	-0,08840 to 0,07068	No	ns	0.9976
	CTRL vs. G2	0.2215	0,1527 to 0,2902	Yes	****	<0,0001		CTRL vs. G2	0.05443	-0,02511 to 0,1340	No	ns	0.3026
	CTRL vs. G3	0.1111	0,04233 to 0,1798	Yes	***	0.0004		CTRL vs. G3	0.0362	-0,04334 to 0,1157	No	ns	0.6878
	CTRL vs. G4	0.251	0,1822 to 0,3197	Yes	****	<0,0001		CTRL vs. G4	-0.02481	-0,1044 to 0,05473	No	ns	0.8962
	G1 vs. G2	0.08795	0,01920 to 0,1567	Yes	**	0.0066		G1 vs. G2	0.06329	-0,01625 to 0,1428	No	ns	0.173
	G1 vs. G3	-0.02243	-0,09119 to 0,04633	No	ns	0.8801		G1 vs. G3	0.04506	-0,03448 to 0,1246	No	ns	0.4897
	G1 vs. G4	0.1174	0,04869 to 0,1862	Yes	***	0.0002		G1 vs. G4	-0.01595	-0,09549 to 0,06359	No	ns	0.9777
	G2 vs. G3	-0.1104	-0,1791 to -0,04163	Yes	***	0.0005		G2 vs. G3	-0.01823	-0,09777 to 0,06131	No	ns	0.9638
	G2 vs. G4	0.0295	-0,03926 to 0,09825	No	ns	0.7323		G2 vs. G4	-0.07924	-0,1588 to 0,0002999	No	ns	0.0513
	G3 vs. G4	0.1399	0,07112 to 0,2086	Yes	****	<0,0001		G3 vs. G4	-0.06101	-0,1406 to 0,01853	No	ns	0.2015

## Sheet: Migration
Groups (MeLn)	Mean +/- SME	Groups (UNESP-MEL3)	Mean +/- SME
Control	81.75 +/- 2.955 a	Control	81.75 +/- 2.955 a
G1	44.75 +/- 3.637 b	G1	82.25 +/- 1.377 a
G2	18.5 +/- 2.661 c	G2	48.50 +/- 1.041 a
G3	49.0 +/- 1.080 b	G3	59.0 +/- 17.34 a
G4	28.0 +/- 10.43 bc	G4	76.5 +/- 3.617 a
	All p-values in Tukey's multiple comparisons test
	MeLn							UNESP MEL3
	Tukey's multiple comparisons test	Mean Diff,	95,00% CI of diff,	Significant?	Summary	Adjusted P Value		Tukey's multiple comparisons test	Mean Diff,	95,00% CI of diff,	Significant?	Summary	Adjusted P Value
	CTRL vs. G1	37	13,97 to 60,03	Yes	**	0.0014		CTRL vs. G1	-0.5	-35,74 to 34,74	No	ns	>0,9999
	CTRL vs. G2	63.25	40,22 to 86,28	Yes	****	<0,0001		CTRL vs. G2	33.25	-1,992 to 68,49	No	ns	0.069
	CTRL vs. G3	32.75	9,721 to 55,78	Yes	**	0.0041		CTRL vs. G3	22.75	-12,49 to 57,99	No	ns	0.3151
	CTRL vs. G4	53.75	30,72 to 76,78	Yes	****	<0,0001		CTRL vs. G4	5.25	-29,99 to 40,49	No	ns	0.9898
	G1 vs. G2	26.25	3,221 to 49,28	Yes	*	0.022		G1 vs. G2	33.75	-1,492 to 68,99	No	ns	0.0637
	G1 vs. G3	-4.25	-27,28 to 18,78	No	ns	0.9775		G1 vs. G3	23.25	-11,99 to 58,49	No	ns	0.296
	G1 vs. G4	16.75	-6,279 to 39,78	No	ns	0.2161		G1 vs. G4	5.75	-29,49 to 40,99	No	ns	0.9857
	G2 vs. G3	-30.5	-53,53 to -7,471	Yes	**	0.0073		G2 vs. G3	-10.5	-45,74 to 24,74	No	ns	0.8848
	G2 vs. G4	-9.5	-32,53 to 13,53	No	ns	0.7102		G2 vs. G4	-28	-63,24 to 7,242	No	ns	0.1544
	G3 vs. G4	21	-2,029 to 44,03	No	ns	0.0823		G3 vs. G4	-17.5	-52,74 to 17,74	No	ns	0.5581

## Sheet: Interleukins
		Groups (MeLn)	Mean +/- SME	Groups (UNESP-MEL3)	Mean +/- SME
IL-2		Control	0.833 +/-0.088 a	Control	1.2 +/- 0.057
		G1	1.615 +/- 0.308 b	G1	1.633 +/- 0.120 a
		G2	1.333 +/- 0.110	G2	1.1 +/- 0.115 b
		G3	1.393 +/- 0.384	G3	1.233 +/- 0.088
		G4	1.700 +/- 0.057 b	G4	1.367 +/- 0.088
IL-8		Control	0.3900 +/- 0.162 a	Control	0.366 +/- 0.088 a
		G1	1.033 +/- 0.066 b	G1	0.8 +/- 0.057
		G2	1.100 +/- 0.057 b	G2	1.467 +/- 0.088 b
		G3	1.567 +/- 0.120 c	G3	1.5 +/- 0.115 b
		G4	1.167 +/- 0.088 b	G4	0.813 +/- 0.337
IL-12		Control	0.5 +/- 0.057 a	Control	0.7 +/- 0.057 a
		G1	1.733 +/- 0.033 b	G1	1.767 +/- 0.088 b
		G2	0.8 +/- 0.057 a	G2	1.067 +/-0.033 c
		G3	2.2 +/- 0.057 c	G3	2.6 +/- 0.057 d
		G4	2.233 +/- 0.120 c	G4	1.233 +/- 0.088 c
All p-values in Tukey's multiple comparisons test
	MeLn							UNESP MEL3
IL-2	Tukey's multiple comparisons test	Mean Diff,	95,00% CI of diff,	Significant?	Summary	Adjusted P Value	IL-2	Tukey's multiple comparisons test	Mean Diff,	95,00% CI of diff,	Significant?	Summary	Adjusted P Value
	CTRL vs. G1	-0.7817	-1,503 to -0,06008	Yes	*	0.0327		CTRL vs. G1	-0.4333	-0,8830 to 0,01631	No	ns	0.0602
	CTRL vs. G2	-0.4993	-1,221 to 0,2223	No	ns	0.2287		CTRL vs. G2	0.1	-0,3496 to 0,5496	No	ns	0.944
	CTRL vs. G3	-0.56	-1,282 to 0,1616	No	ns	0.1537		CTRL vs. G3	-0.03333	-0,4830 to 0,4163	No	ns	0.9991
	CTRL vs. G4	-0.8667	-1,588 to -0,1451	Yes	*	0.018		CTRL vs. G4	-0.1667	-0,6163 to 0,2830	No	ns	0.7411
	G1 vs. G2	0.2823	-0,4393 to 1,004	No	ns	0.7041		G1 vs. G2	0.5333	0,08369 to 0,9830	Yes	*	0.0194
	G1 vs. G3	0.2217	-0,4999 to 0,9433	No	ns	0.8448		G1 vs. G3	0.4	-0,04965 to 0,8496	No	ns	0.0876
	G1 vs. G4	-0.085	-0,8066 to 0,6366	No	ns	0.9944		G1 vs. G4	0.2667	-0,1830 to 0,7163	No	ns	0.3525
	G2 vs. G3	-0.06067	-0,7823 to 0,6609	No	ns	0.9985		G2 vs. G3	-0.1333	-0,5830 to 0,3163	No	ns	0.8601
	G2 vs. G4	-0.3673	-1,089 to 0,3543	No	ns	0.4881		G2 vs. G4	-0.2667	-0,7163 to 0,1830	No	ns	0.3525
	G3 vs. G4	-0.3067	-1,028 to 0,4149	No	ns	0.6419		G3 vs. G4	-0.1333	-0,5830 to 0,3163	No	ns	0.8601
IL-8	Tukey's multiple comparisons test	Mean Diff,	95,00% CI of diff,	Significant?	Summary	Adjusted P Value	IL-8	Tukey's multiple comparisons test	Mean Diff,	95,00% CI of diff,	Significant?	Summary	Adjusted P Value
	CTRL vs. G1	-0.6433	-1,138 to -0,1489	Yes	*	0.0109		CTRL vs. G1	-0.4333	-1,230 to 0,3631	No	ns	0.4285
	CTRL vs. G2	-0.71	-1,204 to -0,2155	Yes	**	0.0056		CTRL vs. G2	-1.1	-1,896 to -0,3036	Yes	**	0.0073
	CTRL vs. G3	-1.177	-1,671 to -0,6822	Yes	***	0.0001		CTRL vs. G3	-1.133	-1,930 to -0,3369	Yes	**	0.006
	CTRL vs. G4	-0.7767	-1,271 to -0,2822	Yes	**	0.003		CTRL vs. G4	-0.4467	-1,243 to 0,3497	No	ns	0.4015
	G1 vs. G2	-0.06667	-0,5611 to 0,4278	No	ns	0.9907		G1 vs. G2	-0.6667	-1,463 to 0,1297	No	ns	0.114
	G1 vs. G3	-0.5333	-1,028 to -0,03887	Yes	*	0.0335		G1 vs. G3	-0.7	-1,496 to 0,09641	No	ns	0.0925
	G1 vs. G4	-0.1333	-0,6278 to 0,3611	No	ns	0.8952		G1 vs. G4	-0.01333	-0,8097 to 0,7831	No	ns	>0,9999
	G2 vs. G3	-0.4667	-0,9611 to 0,02780	No	ns	0.0666		G2 vs. G3	-0.03333	-0,8297 to 0,7631	No	ns	>0,9999
	G2 vs. G4	-0.06667	-0,5611 to 0,4278	No	ns	0.9907		G2 vs. G4	0.6533	-0,1431 to 1,450	No	ns	0.1238
	G3 vs. G4	0.4	-0,09447 to 0,8945	No	ns	0.131		G3 vs. G4	0.6867	-0,1097 to 1,483	No	ns	0.1005
IL-12	Tukey's multiple comparisons test	Mean Diff,	95,00% CI of diff,	Significant?	Summary	Adjusted P Value	IL-12	Tukey's multiple comparisons test	Mean Diff,	95,00% CI of diff,	Significant?	Summary	Adjusted P Value
	CTRL vs. G1	-1.233	-1,566 to -0,9006	Yes	****	<0,0001		CTRL vs. G1	-1.067	-1,385 to -0,7487	Yes	****	<0,0001
	CTRL vs. G2	-0.3	-0,6327 to 0,03274	No	ns	0.0825		CTRL vs. G2	-0.3667	-0,6846 to -0,04872	Yes	*	0.0229
	CTRL vs. G3	-1.7	-2,033 to -1,367	Yes	****	<0,0001		CTRL vs. G3	-1.9	-2,218 to -1,582	Yes	****	<0,0001
	CTRL vs. G4	-1.733	-2,066 to -1,401	Yes	****	<0,0001		CTRL vs. G4	-0.5333	-0,8513 to -0,2154	Yes	**	0.0018
	G1 vs. G2	0.9333	0,6006 to 1,266	Yes	****	<0,0001		G1 vs. G2	0.7	0,3821 to 1,018	Yes	***	0.0002
	G1 vs. G3	-0.4667	-0,7994 to -0,1339	Yes	**	0.0066		G1 vs. G3	-0.8333	-1,151 to -0,5154	Yes	****	<0,0001
	G1 vs. G4	-0.5	-0,8327 to -0,1673	Yes	**	0.0041		G1 vs. G4	0.5333	0,2154 to 0,8513	Yes	**	0.0018
	G2 vs. G3	-1.4	-1,733 to -1,067	Yes	****	<0,0001		G2 vs. G3	-1.533	-1,851 to -1,215	Yes	****	<0,0001
	G2 vs. G4	-1.433	-1,766 to -1,101	Yes	****	<0,0001		G2 vs. G4	-0.1667	-0,4846 to 0,1513	No	ns	0.4619
	G3 vs. G4	-0.03333	-0,3661 to 0,2994	No	ns	0.997		G3 vs. G4	1.367	1,049 to 1,685	Yes	****	<0,0001

## Sheet: UNESP MEL - Pearson correlation
Pearson r							p-value
	Viability	Migration	IL2	IL8	IL12		Viability	Migration	IL2	IL8	IL12
Viability	1	0.914819	0.676276	-0.793145	0.614835		Viability	0	0.0294591	0.210036	0.109364	0.269753
Migration	0.914819	1	0.674201	-0.908573	0.255075		Migration	0.0294591	0	0.211984	0.0327264	0.678785
IL2	0.676276	0.674201	1	-0.355435	0.164355		IL2	0.210036	0.211984	0	0.557164	0.791683
IL8	-0.793145	-0.908573	-0.355435	1	-0.201965		IL8	0.109364	0.0327264	0.557164	0	0.744609
IL12	0.614835	0.255075	0.164355	-0.201965	1		IL12	0.269753	0.678785	0.791683	0.744609	0

## Sheet: MeLn- Pearson correlation
Pearson r							p-value
	Viability	Migration	IL2	IL8	IL12		Viability	Migration	IL2	IL8	IL12
Viability	1	0.965569	-0.795395	-0.232283	-0.512924		Viability	0	0.00762964	0.107624	0.70693	0.376814
Migration	0.965569	1	-0.739452	-0.166904	-0.337245		Migration	0.00762964	0	0.153256	0.788482	0.578891
IL2	-0.795395	-0.739452	1	0.677072	0.766386		IL2	0.107624	0.153256	0	0.209289	0.130691
IL8	-0.232283	-0.166904	0.677072	1	0.447635		IL8	0.70693	0.788482	0.209289	0	0.449705
IL12	-0.512924	-0.337245	0.766386	0.447635	1		IL12	0.376814	0.578891	0.130691	0.449705	0
